# Supplementary material for: Association between SNPs in Leptin Pathway Genes and Anthropometric, Biochemical, and Dietary Markers Related to Obesity
Source: Genes (Basel). 2022 May 25;13(6):945. doi: 10.3390/genes13060945 (PMC9222344; doi:10.3390/genes13060945)
Supplement: Supplementary file 1 [file genes-13-00945-s001.zip]

Archive with 1 entries (1 files):
- genes-1702404-supplementary.pdf
